# Supplementary material for: Chemical Profiling and Photoprotective Activity of Extracts from Colombian Passiflora Byproducts
Source: Plants (Basel). 2026 Mar 21;15(6):972. doi: 10.3390/plants15060972 (PMC13030438; doi:10.3390/plants15060972)
Supplement: Supplementary file 1 [file plants-15-00972-s001.zip]

Archive with 1 entries (1 files):
- plants-4169258-supplementary.pdf
